# Supplementary material for: The chloroplast genomes of two medicinal species (Veronica anagallis-aquatica L. and Veronica undulata Wall.) and its comparative analysis with related Veronica species
Source: Sci Rep. 2024 Jun 17;14:13945. doi: 10.1038/s41598-024-64896-7 (PMC11183227; doi:10.1038/s41598-024-64896-7)
Supplement: Supplementary file 4 — Supplementary Table S1. [file 41598_2024_64896_MOESM4_ESM.xlsx]

## Sheet: Sheet1
Table S1. List of genes annotated in the chloroplast genomes of V. anagallis-aquatica and V. undulata
Gene function	Gene type	Gene name	number
Genes for photosynthesis	Subunits of photosystem I	psaA, psaB, psaC, psaI, psaJ	5
	Subunits of photosystem II	psbA, psbB, psbC, psbD, psbE, psbF,psbH, psbI, psbJ, psbK, psbH,psbL, psbM, psbN, psbT, psbZ,	15
	Subunits of ATP synthase	atpA, atpB, atpE, atpF*, atpH, atpI	6
	Subunits of NADH-dehydrogenase	ndhA*, ndhB*, ndhB,ndhC, ndhD, ndhE, ndhF, ndhG, ndhH, ndhI, ndhJ, ndhK	12
	Subunits of cytochrome b/f complex	petA, petB*, petD*, petG, petL, petN	6
	Subunit of rubisco	rbcL	1
Genes involved in protein expression	Small subunit of ribosome	rps11, rps12（×2）, rps14, rps15, rps16*, rps18, rps19, rps2, rps3, rps4, rps7（×2）, rps8	14
	Large subunit of ribosome	rpl14, rpl16*, rpl2*, rpl2, rpl20, rpl22, rpl23, rpl23, rpl32, rpl33, rpl36	11
	DNA dependent RNA polymerase	rpoA, rpoB, rpoC1*, rpoC2	4
	rRNA	rrn16S,rrn23S,rrn4.5S,rrn5S,rrn5S,rrn4.5S,rrn23S,rrn16S	8
	tRNA	trnI-CAU,trnL-CAA,trnV-GAC,trnI-GAU*,trnA-UGC*,trnR-ACG,trnA-UGC*,trnN-GUU,trnL-UAG,trnN-GUU,trnR-ACG,trnI-GAU*,trnV-GAC,trnL-CAA,trnI-CAU,trnP-UGG,trnW-CCA,trnM-CAU,trnV-UAC*,trnF-GAA,trnL-UAA*,trnT-UGU,trnS-GGA,trnfM-CAU,trnG-GCC*,trnS-UGA,trnT-GGU,trnE-UUC,trnY-GUA,trnD-GUC,trnC-GCA,trnR-UCU,trnG-UCC,trnS-GCU,trnQ-UUG,trnK-UUU*,trnH-GUG	37
Other genes	Subunit of Acetyl-CoA-carboxylase	accD	1
	c-type cytochrom synthesis gene	ccsA	1
	Envelop membrane protein	cemA	1
	Protease	clpP**	1
	Translational initiation factor	infA	1
	Maturase	matK	1
Unkown	Conserved open reading frames	ycf1,ycf2（×2）,ycf3**,ycf4	5
Total			130
注：* indicates one intron, ** indicates two introns, (×2) indicates gene duplication in IR region
