# Supplementary material for: The chloroplast genomes of two medicinal species (Veronica anagallis-aquatica L. and Veronica undulata Wall.) and its comparative analysis with related Veronica species
Source: Sci Rep. 2024 Jun 17;14:13945. doi: 10.1038/s41598-024-64896-7 (PMC11183227; doi:10.1038/s41598-024-64896-7)
Supplement: Supplementary file 5 — Supplementary Table S2. [file 41598_2024_64896_MOESM5_ESM.xlsx]

## Sheet: codon usage bias
Table S2. Codon usage preference statistics of 9 Veronica species
AA	Codon	RSCU
	id	V.anagallis-aquatica	V.undulata	V. agrestis	V. arvensis	V. chamaedrys	V. eriogyne	V. nakaiana	V. ovata subsp. kiusiana	V. polita
Phe	UUU	1.37	1.37	1.4	1.37	1.38	1.37	1.35	1.35	1.4
	UUC	0.63	0.63	0.6	0.63	0.62	0.63	0.65	0.65	0.6
Leu	UUA	1.95	1.95	2.01	2.02	2	1.96	1.92	1.93	2
	UUG	1.24	1.24	1.21	1.22	1.25	1.27	1.23	1.24	1.22
	CUU	1.31	1.31	1.31	1.3	1.27	1.28	1.3	1.3	1.3
	CUC	0.32	0.33	0.31	0.33	0.32	0.33	0.34	0.34	0.31
	CUA	0.8	0.79	0.79	0.78	0.8	0.79	0.82	0.81	0.79
	CUG	0.38	0.38	0.36	0.35	0.36	0.37	0.38	0.39	0.38
Ile	AUU	1.5	1.5	1.5	1.52	1.52	1.51	1.5	1.51	1.49
	AUC	0.59	0.59	0.56	0.56	0.56	0.57	0.58	0.58	0.57
	AUA	0.91	0.91	0.93	0.92	0.92	0.92	0.91	0.91	0.94
Met	AUG	1	1	1	1	1	1	1	1	1
Val	GUU	1.54	1.55	1.54	1.51	1.52	1.52	1.48	1.5	1.5
	GUC	0.45	0.45	0.48	0.47	0.48	0.48	0.5	0.48	0.49
	GUA	1.49	1.48	1.5	1.51	1.5	1.51	1.51	1.51	1.51
	GUG	0.52	0.51	0.48	0.51	0.49	0.49	0.51	0.51	0.5
Ser	UCU	1.71	1.73	1.77	1.76	1.76	1.76	1.77	1.76	1.75
	UCC	0.93	0.93	0.92	0.95	0.98	0.94	0.94	0.95	0.91
	UCA	1.17	1.16	1.16	1.13	1.16	1.12	1.15	1.14	1.16
	UCG	0.62	0.61	0.6	0.59	0.57	0.62	0.6	0.59	0.61
Pro	CCU	1.59	1.58	1.55	1.53	1.56	1.61	1.55	1.58	1.52
	CCC	0.78	0.78	0.79	0.83	0.8	0.76	0.77	0.76	0.8
	CCA	1.14	1.14	1.16	1.15	1.12	1.12	1.13	1.12	1.18
	CCG	0.5	0.5	0.5	0.49	0.52	0.52	0.55	0.54	0.5
Thr	ACU	1.6	1.6	1.61	1.61	1.57	1.58	1.6	1.6	1.59
	ACC	0.77	0.77	0.75	0.76	0.79	0.76	0.74	0.74	0.76
	ACA	1.2	1.2	1.22	1.2	1.15	1.22	1.24	1.22	1.23
	ACG	0.43	0.43	0.42	0.44	0.49	0.44	0.43	0.43	0.42
Ala	GCU	1.7	1.7	1.72	1.71	1.71	1.7	1.75	1.76	1.72
	GCC	0.69	0.68	0.68	0.68	0.68	0.7	0.66	0.66	0.68
	GCA	1.15	1.15	1.16	1.16	1.16	1.14	1.14	1.13	1.17
	GCG	0.46	0.47	0.44	0.45	0.45	0.45	0.44	0.45	0.44
Tyr	UAU	1.62	1.63	1.63	1.62	1.63	1.63	1.61	1.61	1.62
	UAC	0.38	0.37	0.37	0.38	0.37	0.37	0.39	0.39	0.38
TER	UAA	1.81	1.81	1.78	1.75	1.67	1.61	1.81	1.7	1.46
	UAG	0.62	0.62	0.67	0.71	0.67	0.78	0.51	0.62	0.85
His	CAU	1.52	1.52	1.52	1.5	1.53	1.53	1.53	1.52	1.51
	CAC	0.48	0.48	0.48	0.5	0.47	0.47	0.47	0.48	0.49
Gln	CAA	1.53	1.54	1.55	1.51	1.54	1.53	1.51	1.51	1.54
	CAG	0.47	0.46	0.45	0.49	0.46	0.47	0.49	0.49	0.46
Asn	AAU	1.53	1.53	1.56	1.58	1.56	1.57	1.55	1.55	1.57
	AAC	0.47	0.47	0.44	0.42	0.44	0.43	0.45	0.45	0.43
Lys	AAA	1.53	1.52	1.54	1.53	1.53	1.52	1.53	1.53	1.53
	AAG	0.47	0.48	0.46	0.47	0.47	0.48	0.47	0.47	0.47
Asp	GAU	1.6	1.6	1.61	1.6	1.59	1.6	1.59	1.59	1.6
	GAC	0.4	0.4	0.39	0.4	0.41	0.4	0.41	0.41	0.4
Glu	GAA	1.54	1.55	1.52	1.54	1.53	1.53	1.54	1.53	1.51
	GAG	0.46	0.45	0.48	0.46	0.47	0.47	0.46	0.47	0.49
Cys	UGU	1.53	1.52	1.56	1.53	1.55	1.55	1.52	1.55	1.54
	UGC	0.47	0.48	0.44	0.47	0.45	0.45	0.48	0.45	0.46
TER	UGA	0.57	0.57	0.56	0.55	0.67	0.61	0.68	0.68	0.69
Trp	UGG	1	1	1	1	1	1	1	1	1
Arg	CGU	1.3	1.31	1.34	1.36	1.36	1.36	1.3	1.33	1.33
	CGC	0.44	0.43	0.43	0.43	0.44	0.44	0.42	0.43	0.43
	CGA	1.39	1.39	1.38	1.4	1.43	1.37	1.36	1.36	1.37
	CGG	0.5	0.5	0.43	0.42	0.41	0.45	0.5	0.49	0.44
Ser	AGU	1.26	1.27	1.25	1.23	1.2	1.24	1.23	1.25	1.25
	AGC	0.3	0.3	0.3	0.33	0.33	0.32	0.3	0.3	0.32
Arg	AGA	1.73	1.74	1.75	1.68	1.68	1.71	1.79	1.74	1.75
	AGG	0.63	0.63	0.67	0.71	0.68	0.68	0.62	0.64	0.67
Gly	GGU	1.26	1.27	1.28	1.25	1.28	1.26	1.3	1.29	1.27
	GGC	0.42	0.41	0.43	0.42	0.42	0.41	0.43	0.43	0.43
	GGA	1.6	1.61	1.56	1.61	1.58	1.6	1.59	1.58	1.56
	GGG	0.71	0.71	0.74	0.72	0.72	0.72	0.68	0.69	0.75

## Sheet: Codon number statistics
Number of codons statistics
	V.anagallis-aquatica	V.undulata
Leu	2277	2281
Ile	1793	1755
Ser	1645	1645
Gly	1496	1494
Arg	1260	1262
Ala	1190	1192
Val	1175	1175
Phe	1170	1170
Glu	1126	1124
Lys	1113	1113
Thr	1072	1070
Asn	996	998
Pro	903	903
Asp	862	862
Gln	781	780
Tyr	766	763
His	500	500
Met	490	489
Trp	389	390
Cys	226	227
TER	53	53
Toal	21283	18965
