# Supplementary material for: The chloroplast genomes of two medicinal species (Veronica anagallis-aquatica L. and Veronica undulata Wall.) and its comparative analysis with related Veronica species
Source: Sci Rep. 2024 Jun 17;14:13945. doi: 10.1038/s41598-024-64896-7 (PMC11183227; doi:10.1038/s41598-024-64896-7)
Supplement: Supplementary file 6 — Supplementary Table S3. [file 41598_2024_64896_MOESM6_ESM.xlsx]

## Sheet: statistic analysis
Table S3. Statistics of long repeat sequences of 9 Veronica species
	V.anagallis-aquatica	V.undulata	V. agrestis	V. arvensis	V. chamaedrys	V. eriogyne	V. nakaiana	V. ovata subsp. kiusiana	V. polita
F	21	20	20	17	18	21	18	18	20
P	16	17	16	16	16	18	15	16	16
R						1	2	1
C
total	37	37	36	33	34	40	35	35	36
	v.anagallis-aquatica	V.undulata	V. agrestis	V. arvensis	V. chamaedrys	V. eriogyne	V. nakaiana	V. ovata subsp. kiusiana	V. polita
>=60	1	1	1	5	1	1	1	1	1
50-59		1
40-49	3	3	3	12	3	3	2	2	3
30-39	33	32	32	16	30	36	32	32	32

## Sheet: V. anagallis-aquatica
151277 -3 30
25570	82598	P	25570	125707	0	0
48	72966	P	48	72966	-2	8.25e-16
41	96771	F	41	118102	-1	1.64e-13
41	118102	P	41	137063	-1	1.64e-13
34	64407	P	34	64407	0	2.18e-11
39	42571	F	39	118104	-2	1.42e-10
39	42571	F	39	96773	-3	5.25e-09
39	42571	P	39	137063	-3	5.25e-09
30	7895	P	30	44305	0	5.58e-09
33	55629	P	33	55629	-1	8.64e-09
30	9302	F	30	9327	-1	5.02e-07
30	105304	F	30	105335	-1	5.02e-07
30	105304	P	30	128510	-1	5.02e-07
30	105335	P	30	128541	-1	5.02e-07
30	128510	F	30	128541	-1	5.02e-07
35	58043	P	35	80658	-3	9.63e-07
35	89782	F	35	89818	-3	9.63e-07
35	89782	P	35	144022	-3	9.63e-07
35	89800	F	35	89818	-3	9.63e-07
35	89800	P	35	144022	-3	9.63e-07
35	89818	P	35	144040	-3	9.63e-07
35	89818	P	35	144058	-3	9.63e-07
35	144022	F	35	144040	-3	9.63e-07
35	144022	F	35	144058	-3	9.63e-07
33	7889	F	33	34489	-3	1.28e-05
33	89779	F	33	89797	-3	1.28e-05
33	89779	P	33	144045	-3	1.28e-05
33	89797	P	33	144063	-3	1.28e-05
33	144045	F	33	144063	-3	1.28e-05
30	113140	P	30	113140	-2	2.19e-05
30	34495	P	30	44305	-3	0.000612
30	37637	F	30	39861	-3	0.000612
30	49438	P	30	49479	-3	0.000612
30	87372	F	30	87414	-3	0.000612
30	87372	P	30	146431	-3	0.000612
30	87414	P	30	146473	-3	0.000612
30	146431	F	30	146473	-3	0.000612

## Sheet: V. unulata
151201	-3	30
25566	82667	P	25566	125635	0	0
53	9297	F	53	9322	0	7.93e-23
48	73030	P	48	73030	-2	8.24e-16
41	96831	F	41	118039	-1	1.64e-13
41	118039	P	41	136996	-1	1.64e-13
34	64478	P	34	64478	0	2.18e-11
39	42641	F	39	118041	-2	1.42e-10
39	42641	F	39	96833	-3	5.25e-09
39	42641	P	39	136996	-3	5.25e-09
30	7888	P	30	44378	0	5.58e-09
33	55702	P	33	55702	-1	8.63e-09
30	9295	F	30	9345	-1	5.02e-07
30	105369	F	30	105400	-1	5.02e-07
30	105369	P	30	128438	-1	5.02e-07
30	105400	P	30	128469	-1	5.02e-07
30	128438	F	30	128469	-1	5.02e-07
35	58114	P	35	80724	-3	9.62e-07
35	89842	F	35	89878	-3	9.62e-07
35	89842	P	35	143955	-3	9.62e-07
35	89860	F	35	89878	-3	9.62e-07
35	89860	P	35	143955	-3	9.62e-07
35	89878	P	35	143973	-3	9.62e-07
35	89878	P	35	143991	-3	9.62e-07
35	143955	F	35	143973	-3	9.62e-07
35	143955	F	35	143991	-3	9.62e-07
34	7881	F	34	34553	-3	3.52e-06
33	89839	F	33	89857	-3	1.28e-05
33	89839	P	33	143978	-3	1.28e-05
33	89857	P	33	143996	-3	1.28e-05
33	143978	F	33	143996	-3	1.28e-05
30	113078	P	30	113078	-2	2.18e-05
30	34560	P	30	44378	-3	0.000611
30	37702	F	30	39926	-3	0.000611
30	87432	F	30	87474	-3	0.000611
30	87432	P	30	146364	-3	0.000611
30	87474	P	30	146406	-3	0.000611
30	146364	F	30	146406	-3	0.000611

## Sheet: V. agrestis
150197	-3	30
25465	81850	P	25465	124732	0	0
42	63703	P	42	63703	0	3.28e-16
41	95835	F	41	117206	0	1.31e-15
41	117206	P	41	136171	0	1.31e-15
39	42562	F	39	95837	-2	1.4e-10
39	42562	F	39	117208	-2	1.4e-10
39	42562	P	39	136171	-2	1.4e-10
34	7736	P	34	44281	-2	1.09e-07
30	235	P	30	279	-1	4.95e-07
30	104448	F	30	104479	-1	4.95e-07
30	104448	P	30	127538	-1	4.95e-07
30	104479	P	30	127569	-1	4.95e-07
30	127538	F	30	127569	-1	4.95e-07
35	88872	F	35	88908	-3	9.5e-07
35	88872	P	35	143104	-3	9.5e-07
35	88890	F	35	88908	-3	9.5e-07
35	88890	P	35	143104	-3	9.5e-07
35	88908	P	35	143122	-3	9.5e-07
35	88908	P	35	143140	-3	9.5e-07
35	143104	F	35	143122	-3	9.5e-07
35	143104	F	35	143140	-3	9.5e-07
31	7736	F	31	34366	-2	5.76e-06
33	55409	P	33	55409	-3	1.27e-05
33	88869	F	33	88887	-3	1.27e-05
33	88869	P	33	143127	-3	1.27e-05
33	88887	P	33	143145	-3	1.27e-05
33	143127	F	33	143145	-3	1.27e-05
31	41904	P	31	41904	-3	0.000167
30	37482	F	30	39706	-3	0.000603
30	42574	F	30	95849	-3	0.000603
30	42574	P	30	136168	-3	0.000603
30	49646	P	30	49722	-3	0.000603
30	86459	F	30	86501	-3	0.000603
30	86459	P	30	145516	-3	0.000603
30	86501	P	30	145558	-3	0.000603
30	145516	F	30	145558	-3	0.000603

## Sheet: V. arvensis
149386	-3	30
24950	82004	P	24950	124436	0	0
60	89125	F	60	89143	-3	4.36e-21
60	89125	P	60	142187	-3	4.36e-21
60	89143	P	60	142205	-3	4.36e-21
60	142187	F	60	142205	-3	4.36e-21
44	63916	P	44	63916	0	2.03e-17
40	56824	F	40	56863	0	5.19e-15
41	95592	F	41	116738	-1	1.6e-13
41	116738	P	41	135757	-1	1.6e-13
42	142205	F	42	142223	-2	2.51e-12
44	89127	F	44	89163	-3	7.25e-12
44	89127	P	44	142183	-3	7.25e-12
44	89145	F	44	89163	-3	7.25e-12
44	89145	P	44	142183	-3	7.25e-12
44	89163	P	44	142201	-3	7.25e-12
44	89163	P	44	142219	-3	7.25e-12
44	142183	F	44	142219	-3	7.25e-12
33	29393	F	33	29426	0	8.51e-11
39	42763	F	39	116740	-2	1.38e-10
39	42763	F	39	95594	-3	5.12e-09
39	42763	P	39	135757	-3	5.12e-09
30	7700	P	30	44384	0	5.44e-09
37	30676	P	37	30676	-3	6.97e-08
30	104079	F	30	104110	-1	4.9e-07
30	104079	P	30	127250	-1	4.9e-07
30	104110	P	30	127281	-1	4.9e-07
30	127250	F	30	127281	-1	4.9e-07
34	7693	F	34	34663	-3	3.44e-06
30	34670	P	30	44384	-3	0.000597
30	86725	F	30	86767	-3	0.000597
30	86725	P	30	144593	-3	0.000597
30	86767	P	30	144635	-3	0.000597
30	144593	F	30	144635	-3	0.000597

## Sheet: V. chamaedrys
150562	-3	30
25532	82008	P	25532	125030	0	0
38	63890	P	38	63890	0	8.44e-14
41	96180	F	41	117403	-1	1.62e-13
41	117403	P	41	136349	-1	1.62e-13
40	42682	F	40	117405	-2	3.7e-11
39	42682	F	39	96182	-3	5.21e-09
39	42682	P	39	136349	-3	5.21e-09
30	7586	P	30	44325	0	5.53e-09
33	104688	F	33	104719	-1	8.55e-09
33	104688	P	33	127818	-1	8.55e-09
33	104719	P	33	127849	-1	8.55e-09
33	127818	F	33	127849	-1	8.55e-09
38	89208	F	38	89226	-3	1.92e-08
38	89208	P	38	143306	-3	1.92e-08
38	89226	P	38	143324	-3	1.92e-08
38	143306	F	38	143324	-3	1.92e-08
35	89229	F	35	89247	-3	9.54e-07
35	89229	P	35	143288	-3	9.54e-07
35	89247	P	35	143306	-3	9.54e-07
35	143288	F	35	143306	-3	9.54e-07
34	7579	F	34	34549	-3	3.49e-06
33	55515	P	33	55515	-3	1.27e-05
31	8227	P	31	8227	-3	0.000168
30	34556	P	30	44325	-3	0.000606
30	37693	F	30	39917	-3	0.000606
30	42694	F	30	117417	-3	0.000606
30	86804	F	30	86846	-3	0.000606
30	86804	P	30	145694	-3	0.000606
30	86846	P	30	145736	-3	0.000606
30	89216	F	30	89252	-3	0.000606
30	89216	P	30	143288	-3	0.000606
30	89252	P	30	143324	-3	0.000606
30	143293	F	30	143329	-3	0.000606
30	145694	F	30	145736	-3	0.000606

## Sheet: V. eriogyne
151083	-3	30
25666	82302	P	25666	125417	0	0
42	64149	P	42	64149	0	3.32e-16
39	42770	F	39	117724	-1	2.49e-12
41	96480	F	41	117722	-2	9.8e-12
41	117722	P	41	136864	-2	9.8e-12
39	42770	F	39	96482	-3	5.24e-09
39	42770	P	39	136864	-3	5.24e-09
30	7671	P	30	44497	0	5.57e-09
35	124425	R	35	124425	-2	2.91e-08
34	45550	P	34	45550	-2	1.1e-07
30	105101	F	30	105132	-1	5.01e-07
30	105101	P	30	128223	-1	5.01e-07
30	105132	P	30	128254	-1	5.01e-07
30	128223	F	30	128254	-1	5.01e-07
35	89501	F	35	89537	-3	9.61e-07
35	89501	P	35	143813	-3	9.61e-07
35	89519	F	35	89537	-3	9.61e-07
35	89519	P	35	143813	-3	9.61e-07
35	89537	P	35	143831	-3	9.61e-07
35	89537	P	35	143849	-3	9.61e-07
35	93446	F	35	117727	-3	9.61e-07
35	117727	P	35	139904	-3	9.61e-07
35	143813	F	35	143831	-3	9.61e-07
35	143813	F	35	143849	-3	9.61e-07
34	7664	F	34	34575	-3	3.51e-06
34	41266	P	34	41309	-3	3.51e-06
33	89498	F	33	89516	-3	1.28e-05
33	89498	P	33	143836	-3	1.28e-05
33	89516	P	33	143854	-3	1.28e-05
33	143836	F	33	143854	-3	1.28e-05
30	183	P	30	227	-2	2.18e-05
31	29352	F	31	29375	-3	0.000169
31	73997	P	31	117724	-3	0.000169
30	34582	P	30	44497	-3	0.00061
30	37728	F	30	39952	-3	0.00061
30	42782	F	30	117736	-3	0.00061
30	87088	F	30	87130	-3	0.00061
30	87088	P	30	146225	-3	0.00061
30	87130	P	30	146267	-3	0.00061
30	146225	F	30	146267	-3	0.00061

## Sheet: V. nakaiana
152319	-3	30
25711	83195	P	25711	126608	0	0
41	97394	F	41	118950	-1	1.66e-13
41	118950	P	41	138079	-1	1.66e-13
37	4347	R	37	4347	-2	2.07e-09
39	43096	F	39	118952	-3	5.33e-09
30	7863	P	30	44820	0	5.66e-09
33	56122	P	33	56122	-1	8.76e-09
30	106024	F	30	106055	-1	5.09e-07
30	106024	P	30	129429	-1	5.09e-07
30	106055	P	30	129460	-1	5.09e-07
30	129429	F	30	129460	-1	5.09e-07
35	90383	F	35	90419	-3	9.77e-07
35	90383	P	35	145060	-3	9.77e-07
35	90401	F	35	90419	-3	9.77e-07
35	90401	P	35	145060	-3	9.77e-07
35	90419	P	35	145078	-3	9.77e-07
35	90419	P	35	145096	-3	9.77e-07
35	145060	F	35	145078	-3	9.77e-07
35	145060	F	35	145096	-3	9.77e-07
34	7856	F	34	34914	-3	3.57e-06
33	90380	F	33	90398	-3	1.3e-05
33	90380	P	33	145083	-3	1.3e-05
33	90398	P	33	145101	-3	1.3e-05
33	111654	P	33	111654	-3	1.3e-05
33	145083	F	33	145101	-3	1.3e-05
30	41513	F	30	41544	-2	2.22e-05
30	46370	R	30	46370	-2	2.22e-05
30	114003	P	30	114003	-2	2.22e-05
30	34921	P	30	44820	-3	0.00062
30	38062	F	30	40286	-3	0.00062
30	58574	P	30	81244	-3	0.00062
30	87973	F	30	88015	-3	0.00062
30	87973	P	30	147469	-3	0.00062
30	88015	P	30	147511	-3	0.00062
30	147469	F	30	147511	-3	0.00062

## Sheet: V. ovata subsp. kiusiana
152249	-3	30
25679	83187	P	25679	126570	0	0
41	97372	F	41	118915	-1	1.66e-13
41	118915	P	41	138023	-1	1.66e-13
39	43111	F	39	118917	-3	5.32e-09
30	7889	P	30	44841	0	5.65e-09
33	56147	P	33	56147	-1	8.75e-09
31	41526	F	31	41557	-1	1.31e-07
30	105993	F	30	106024	-1	5.09e-07
30	105993	P	30	129382	-1	5.09e-07
30	106024	P	30	129413	-1	5.09e-07
30	129382	F	30	129413	-1	5.09e-07
35	90376	F	35	90412	-3	9.76e-07
35	90376	P	35	144989	-3	9.76e-07
35	90394	F	35	90412	-3	9.76e-07
35	90394	P	35	144989	-3	9.76e-07
35	90412	P	35	145007	-3	9.76e-07
35	90412	P	35	145025	-3	9.76e-07
35	144989	F	35	145007	-3	9.76e-07
35	144989	F	35	145025	-3	9.76e-07
32	9044	R	32	9044	-2	1.58e-06
34	7882	F	34	34932	-3	3.57e-06
33	90373	F	33	90391	-3	1.3e-05
33	90373	P	33	145012	-3	1.3e-05
33	90391	P	33	145030	-3	1.3e-05
33	145012	F	33	145030	-3	1.3e-05
30	245	P	30	289	-2	2.21e-05
30	113961	P	30	113961	-2	2.21e-05
30	9042	F	30	9060	-3	0.00062
30	34939	P	30	44841	-3	0.00062
30	38075	F	30	40299	-3	0.00062
30	58563	P	30	81238	-3	0.00062
30	87966	F	30	88008	-3	0.00062
30	87966	P	30	147398	-3	0.00062
30	88008	P	30	147440	-3	0.00062
30	147398	F	30	147440	-3	0.00062

## Sheet: V. polita
150191	-3	30
25465	81847	P	25465	124726	0	0
42	63700	P	42	63700	0	3.28e-16
41	95832	F	41	117203	0	1.31e-15
41	117203	P	41	136165	0	1.31e-15
39	42563	F	39	95834	-2	1.4e-10
39	42563	F	39	117205	-2	1.4e-10
39	42563	P	39	136165	-2	1.4e-10
34	7736	P	34	44282	-2	1.09e-07
30	235	P	30	279	-1	4.95e-07
30	104445	F	30	104476	-1	4.95e-07
30	104445	P	30	127532	-1	4.95e-07
30	104476	P	30	127563	-1	4.95e-07
30	127532	F	30	127563	-1	4.95e-07
35	88869	F	35	88905	-3	9.5e-07
35	88869	P	35	143098	-3	9.5e-07
35	88887	F	35	88905	-3	9.5e-07
35	88887	P	35	143098	-3	9.5e-07
35	88905	P	35	143116	-3	9.5e-07
35	88905	P	35	143134	-3	9.5e-07
35	143098	F	35	143116	-3	9.5e-07
35	143098	F	35	143134	-3	9.5e-07
31	7736	F	31	34367	-2	5.76e-06
33	55406	P	33	55406	-3	1.27e-05
33	88866	F	33	88884	-3	1.27e-05
33	88866	P	33	143121	-3	1.27e-05
33	88884	P	33	143139	-3	1.27e-05
33	143121	F	33	143139	-3	1.27e-05
31	41905	P	31	41905	-3	0.000167
30	37483	F	30	39707	-3	0.000603
30	42575	F	30	95846	-3	0.000603
30	42575	P	30	136162	-3	0.000603
30	49643	P	30	49719	-3	0.000603
30	86456	F	30	86498	-3	0.000603
30	86456	P	30	145510	-3	0.000603
30	86498	P	30	145552	-3	0.000603
30	145510	F	30	145552	-3	0.000603
