# Supplementary material for: The chloroplast genomes of two medicinal species (Veronica anagallis-aquatica L. and Veronica undulata Wall.) and its comparative analysis with related Veronica species
Source: Sci Rep. 2024 Jun 17;14:13945. doi: 10.1038/s41598-024-64896-7 (PMC11183227; doi:10.1038/s41598-024-64896-7)
Supplement: Supplementary file 7 — Supplementary Table S4. [file 41598_2024_64896_MOESM7_ESM.xlsx]

## Sheet: SSR statistics
Table S4. SSR statistics of 9 Veronica species.
	V.anagallis-aquatica	V.undulata	V. agrestis	V. arvensis	V. chamaedrys	V. eriogyne	V. nakaiana	V. ovata subsp. kiusiana	V. polita
Mono	21	22	26	35	21	30	38	28	28
Di	4	4	7	8	3	2	5	8	8
Tri	7	7	4	6	3	3	2	3	3
Tetra	3	3	2	7	4	3	5	3	3
penta	1	1
Total	36	37	39	56	31	38	50	42	42
	V.anagallis-aquatica	V.undulata	V. agrestis	V. arvensis	V. chamaedrys	V. eriogyne	V. nakaiana	V. ovata subsp. kiusiana	V. polita
A/T	21	22	25	34	21	28	36	27	27
C/G			1	1		2	2	1	1
AC/GT			1					1	1
AT/AT	4	4	6	8	2	2	5	7	7
AAG/CTT	1	1	1	1	1	1		1	1
AAT/ATT	6	6	2	5	2	2	2	2	2
ACT/AGT			1					1	1
AAAC/GTTT	1	1	1	2	2	2	1	1	1
AAAG/CTTT	1	1		2			2	1	1
AACT/AGTT				1
AATT/AATT						1
AGAT/ATCT	1	1	1	1	1		2	1	1
AAGGG/CCCTT	1	1
AATCT/AGATT					1

## Sheet: V. anagallis-aquatica
Frequency of classified repeat types (considering sequence complementary)
Repeats	3	4	5	6	7	8	9	10	11	12	13	14	total
A/T	-	-	-	-	-	-	-	11	3	4	2	1	21
AT/AT	-	-	4										4
AAG/CTT	-	1											1
AAT/ATT	-	6											6
AAAC/GTTT	1												1
AAAG/CTTT	1												1
AGAT/ATCT	1												1
AAGGG/CCCTT	1												1

## Sheet: V. unulata
Frequency of classified repeat types (considering sequence complementary)
Repeats	3	4	5	6	7	8	9	10	11	12	13	total
A/T	-	-	-	-	-	-	-	17	2	2	1	22
AT/AT	-	-	4									4
AAG/CTT	-	1										1
AAT/ATT	-	5	1									6
AAAC/GTTT	1											1
AAAG/CTTT	1											1
AGAT/ATCT	1											1
AAGGG/CCCTT	1											1

## Sheet: V. agrestis
Frequency of classified repeat types (considering sequence complementary)
Repeats	3	4	5	6	7	8	9	10	11	12	13	total
A/T	-	-	-	-	-	-	-	15	5	4	1	25
C/G	-	-	-	-	-	-	-			1		1
AC/GT	-	-	1									1
AT/AT	-	-	4	1	1							6
AAG/CTT	-	1										1
AAT/ATT	-	2										2
ACT/AGT	-	1										1
AAAC/GTTT	1											1
AGAT/ATCT	1											1

## Sheet: V. arvensis
Frequency of classified repeat types (considering sequence complementary)
Repeats	3	4	5	6	7	8	9	10	11	12	13	14	15	16	total
A/T	-	-	-	-	-	-	-	19	8	3	1	1	1	1	34
C/G	-	-	-	-	-	-	-		1						1
AT/AT	-	-	6	1		1									8
AAG/CTT	-	1													1
AAT/ATT	-	5													5
AAAC/GTTT	2														2
AAAG/CTTT	2														2
AACT/AGTT	1														1
AATC/ATTG	1														1
AGAT/ATCT	1														1

## Sheet: V. chamaedrys
Frequency of classified repeat types (considering sequence complementary)
Repeats	3	4	5	6	7	8	9	10	11	12	13	14	total
A/T	-	-	-	-	-	-	-	12	4	3	1	1	21
AT/AT	-	-	3										3
AAG/CTT	-	1											1
AAT/ATT	-	2											2
AAAC/GTTT	2												2
AGAT/ATCT	1												1
AATCT/AGATT	1												1

## Sheet: V. eriogyne
Frequency of classified repeat types (considering sequence complementary)
Repeats	3	4	5	6	7	8	9	10	11	12	13	total
A/T	-	-	-	-	-	-	-	11	12	4	1	28
C/G	-	-	-	-	-	-	-	1			1	2
AT/AT	-	-	2									2
AAG/CTT	-	1										1
AAT/ATT	-	1	1									2
AAAC/GTTT	2											2
AATT/AATT	1											1

## Sheet: V. nakaiana
Frequency of classified repeat types (considering sequence complementary)
Repeats	3	4	5	6	7	8	9	10	11	12	13	14	total
A/T	-	-	-	-	-	-	-	22	9	3		2	36
C/G	-	-	-	-	-	-	-	2					2
AT/AT	-	-	5										5
AAT/ATT	-	2											2
AAAC/GTTT	1												1
AAAG/CTTT	2												2
AGAT/ATCT	2												2

## Sheet: V. ovata subsp. kiusiana
Frequency of classified repeat types (considering sequence complementary)
Repeats	3	4	5	6	7	8	9	10	11	12	13	total
A/T	-	-	-	-	-	-	-	17	5	4	1	27
C/G	-	-	-	-	-	-	-				1	1
AC/GT	-	-	1									1
AT/AT	-	-	5	1	1							7
AAG/CTT	-	1										1
AAT/ATT	-	2										2
ACT/AGT	-	1										1
AAAC/GTTT	1											1
AAAG/CTTT	1											1
AGAT/ATCT	1											1

## Sheet: V. polita
Frequency of classified repeat types (considering sequence complementary)
Repeats	3	4	5	6	7	8	9	10	11	12	13	total
A/T	-	-	-	-	-	-	-	17	5	4	1	27
C/G	-	-	-	-	-	-	-				1	1
AC/GT	-	-	1									1
AT/AT	-	-	5	1	1							7
AAG/CTT	-	1										1
AAT/ATT	-	2										2
ACT/AGT	-	1										1
AAAC/GTTT	1											1
AAAG/CTTT	1											1
AGAT/ATCT	1											1
