# Supplementary material for: The chloroplast genomes of two medicinal species (Veronica anagallis-aquatica L. and Veronica undulata Wall.) and its comparative analysis with related Veronica species
Source: Sci Rep. 2024 Jun 17;14:13945. doi: 10.1038/s41598-024-64896-7 (PMC11183227; doi:10.1038/s41598-024-64896-7)
Supplement: Supplementary file 8 — Supplementary Table S5. [file 41598_2024_64896_MOESM8_ESM.xlsx]

## Sheet: Pi.stat of 2 veronica species
Table S5. Pi.stat of 2 Veronica species.
#seq number: 2
#aln length: 151413
#conserved length: 151065
#window length: 600
#step size: 200
#Nucleotide diversity, Pi: 0.00127
#Number of polymorphic (segregating) sites, S: 320
#===================================
#Window	Midpoint	Pi	S
1-606	302	0.002	2
201-806	506	0.003	3
403-1006	706	0.002	2
607-1206	906	0.002	2
807-1406	1106	0.001	1
1007-1606	1306	0.001	1
1207-1806	1506	0.003	3
1407-2006	1706	0.003	3
1607-2206	1906	0.002	2
1807-2406	2106	0	0
2007-2606	2306	0	0
2207-2806	2506	0.001	1
2407-3006	2706	0.001	1
2607-3206	2906	0.002	2
2807-3406	3106	0.003	3
3007-3606	3306	0.004	4
3207-3806	3506	0.005	5
3407-4006	3706	0.003	3
3607-4206	3906	0.004	4
3807-4407	4106	0.003	3
4007-4608	4307	0.005	5
4207-4808	4507	0.004	4
4408-5008	4708	0.003	3
4609-5208	4908	0.002	2
4809-5409	5108	0.002	2
5009-5609	5309	0.004	4
5209-5809	5509	0.003	3
5410-6009	5709	0.004	4
5610-6209	5909	0.002	2
5810-6412	6109	0.005	5
6010-6612	6309	0.005	5
6210-6812	6512	0.008	8
6413-7012	6712	0.005	5
6613-7212	6912	0.003	3
6813-7412	7112	0.002	2
7013-7612	7312	0.002	2
7213-7813	7512	0.002	2
7413-8013	7713	0	0
7613-8213	7913	0.001	1
7814-8413	8113	0.002	2
8014-8613	8313	0.002	2
8214-8814	8513	0.001	1
8414-9015	8714	0.002	2
8614-9215	8915	0.003	3
8815-9440	9115	0.004	4
9016-9640	9315	0.002	2
9216-9840	9540	0.002	2
9441-10040	9740	0.001	1
9641-10240	9940	0.001	1
9841-10440	10140	0	0
10041-10640	10340	0	0
10241-10840	10540	0	0
10441-11040	10740	0	0
10641-11240	10940	0	0
10841-11440	11140	0	0
11041-11640	11340	0.001	1
11241-11846	11540	0.002	2
11441-12046	11740	0.002	2
11641-12246	11946	0.002	2
11847-12446	12146	0.002	2
12047-12646	12346	0.002	2
12247-12846	12546	0.001	1
12447-13046	12746	0	0
12647-13246	12946	0	0
12847-13446	13146	0.001	1
13047-13646	13346	0.003	3
13247-13846	13546	0.005	5
13447-14046	13746	0.004	4
13647-14247	13946	0.002	2
13847-14447	14147	0	0
14047-14647	14347	0	0
14248-14847	14547	0	0
14448-15047	14747	0.001	1
14648-15247	14947	0.001	1
14848-15447	15147	0.001	1
15048-15647	15347	0	0
15248-15847	15547	0	0
15448-16047	15747	0	0
15648-16247	15947	0	0
15848-16447	16147	0.001	1
16048-16647	16347	0.001	1
16248-16847	16547	0.002	2
16448-17047	16747	0.001	1
16648-17247	16947	0.002	2
16848-17447	17147	0.001	1
17048-17647	17347	0.002	2
17248-17847	17547	0.001	1
17448-18047	17747	0.001	1
17648-18247	17947	0	0
17848-18447	18147	0.001	1
18048-18647	18347	0.001	1
18248-18847	18547	0.001	1
18448-19047	18747	0	0
18648-19247	18947	0	0
18848-19447	19147	0	0
19048-19647	19347	0	0
19248-19847	19547	0	0
19448-20047	19747	0	0
19648-20247	19947	0	0
19848-20454	20147	0	0
20048-20654	20354	0	0
20248-20854	20554	0	0
20455-21054	20754	0	0
20655-21254	20954	0	0
20855-21454	21154	0	0
21055-21654	21354	0	0
21255-21854	21554	0	0
21455-22054	21754	0.001	1
21655-22260	21954	0.001	1
21855-22460	22160	0.001	1
22055-22660	22360	0	0
22261-22860	22560	0	0
22461-23060	22760	0	0
22661-23260	22960	0	0
22861-23460	23160	0	0
23061-23660	23360	0	0
23261-23860	23560	0	0
23461-24060	23760	0	0
23661-24260	23960	0.001	1
23861-24460	24160	0.001	1
24061-24660	24360	0.002	2
24261-24860	24560	0.001	1
24461-25060	24760	0.001	1
24661-25260	24960	0	0
24861-25460	25160	0	0
25061-25660	25360	0	0
25261-25860	25560	0	0
25461-26060	25760	0	0
25661-26260	25960	0	0
25861-26460	26160	0.002	2
26061-26660	26360	0.002	2
26261-26864	26560	0.003	3
26461-27064	26764	0.003	3
26661-27264	26964	0.004	4
26865-27464	27164	0.003	3
27065-27664	27364	0.001	1
27265-27864	27564	0	0
27465-28064	27764	0	0
27665-28265	27964	0	0
27865-28465	28165	0.001	1
28065-28665	28365	0.005	5
28266-28865	28565	0.005	5
28466-29065	28765	0.004	4
28666-29265	28965	0	0
28866-29465	29165	0.002	2
29066-29665	29365	0.002	2
29266-29865	29565	0.002	2
29466-30065	29765	0	0
29666-30266	29965	0.001	1
29866-30467	30165	0.002	2
30066-30667	30367	0.004	4
30267-30867	30567	0.004	4
30468-31067	30767	0.005	5
30668-31267	30967	0.003	3
30868-31502	31167	0.003	3
31068-31702	31367	0.003	3
31268-31902	31602	0.004	4
31503-32102	31802	0.003	3
31703-32302	32002	0.001	1
31903-32502	32202	0.001	1
32103-32702	32402	0.001	1
32303-32902	32602	0.001	1
32503-33102	32802	0	0
32703-33302	33002	0	0
32903-33502	33202	0	0
33103-33702	33402	0	0
33303-33902	33602	0	0
33503-34102	33802	0	0
33703-34302	34002	0	0
33903-34503	34202	0	0
34103-34703	34402	0.001	1
34303-34903	34603	0.003	3
34504-35103	34803	0.003	3
34704-35303	35003	0.005	5
34904-35503	35203	0.003	3
35104-35703	35403	0.003	3
35304-35903	35603	0.001	1
35504-36103	35803	0.001	1
35704-36303	36003	0.001	1
35904-36503	36203	0	0
36104-36703	36403	0	0
36304-36903	36603	0	0
36504-37103	36803	0	0
36704-37303	37003	0	0
36904-37503	37203	0	0
37104-37703	37403	0	0
37304-37903	37603	0	0
37504-38103	37803	0	0
37704-38303	38003	0	0
37904-38503	38203	0	0
38104-38703	38403	0	0
38304-38903	38603	0	0
38504-39103	38803	0.001	1
38704-39303	39003	0.002	2
38904-39503	39203	0.002	2
39104-39703	39403	0.001	1
39304-39903	39603	0.001	1
39504-40103	39803	0.001	1
39704-40303	40003	0.001	1
39904-40503	40203	0.001	1
40104-40703	40403	0.001	1
40304-40903	40603	0.001	1
40504-41103	40803	0	0
40704-41303	41003	0	0
40904-41503	41203	0	0
41104-41708	41403	0	0
41304-41908	41608	0	0
41509-42108	41808	0	0
41709-42310	42008	0	0
41909-42518	42210	0	0
42109-42718	42418	0	0
42311-42918	42618	0.001	1
42519-43118	42818	0.001	1
42719-43318	43018	0.001	1
42919-43518	43218	0	0
43119-43720	43418	0.001	1
43319-43920	43620	0.002	2
43519-44120	43820	0.002	2
43721-44325	44020	0.002	2
43921-44525	44225	0.002	2
44121-44726	44425	0.005	5
44326-44926	44626	0.004	4
44526-45126	44826	0.003	3
44727-45326	45026	0	0
44927-45531	45226	0	0
45127-45735	45426	0	0
45327-45935	45631	0	0
45532-46135	45835	0	0
45736-46335	46035	0	0
45936-46535	46235	0	0
46136-46735	46435	0.001	1
46336-46935	46635	0.001	1
46536-47135	46835	0.002	2
46736-47335	47035	0.001	1
46936-47535	47235	0.003	3
47136-47735	47435	0.003	3
47336-47935	47635	0.003	3
47536-48135	47835	0.001	1
47736-48335	48035	0	0
47936-48535	48235	0.001	1
48136-48735	48435	0.001	1
48336-48935	48635	0.001	1
48536-49137	48835	0.002	2
48736-49337	49035	0.002	2
48936-49537	49237	0.002	2
49138-49737	49437	0.002	2
49338-49937	49637	0.002	2
49538-50137	49837	0.003	3
49738-50337	50037	0.005	5
49938-50537	50237	0.006	6
50138-50737	50437	0.006	6
50338-50937	50637	0.002	2
50538-51137	50837	0.001	1
50738-51337	51037	0	0
50938-51537	51237	0.002	2
51138-51738	51437	0.002	2
51338-51938	51638	0.003	3
51538-52138	51838	0.002	2
51739-52338	52038	0.002	2
51939-52538	52238	0.002	2
52139-52738	52438	0.001	1
52339-52938	52638	0.001	1
52539-53138	52838	0	0
52739-53338	53038	0.001	1
52939-53538	53238	0.001	1
53139-53743	53438	0.001	1
53339-53943	53643	0	0
53539-54143	53843	0	0
53744-54343	54043	0	0
53944-54543	54243	0	0
54144-54743	54443	0	0
54344-54943	54643	0	0
54544-55143	54843	0.001	1
54744-55343	55043	0.001	1
54944-55543	55243	0.001	1
55144-55743	55443	0	0
55344-55943	55643	0.002	2
55544-56144	55843	0.002	2
55744-56344	56043	0.002	2
55944-56544	56244	0.001	1
56145-56744	56444	0.002	2
56345-56944	56644	0.002	2
56545-57144	56844	0.001	1
56745-57344	57044	0.002	2
56945-57544	57244	0.002	2
57145-57744	57444	0.002	2
57345-57944	57644	0.001	1
57545-58145	57844	0.002	2
57745-58345	58045	0.003	3
57945-58545	58245	0.004	4
58146-58746	58445	0.003	3
58346-58946	58645	0.002	2
58546-59146	58846	0	0
58747-59346	59046	0	0
58947-59546	59246	0.001	1
59147-59746	59446	0.001	1
59347-59946	59646	0.005	5
59547-60146	59846	0.005	5
59747-60346	60046	0.006	6
59947-60547	60246	0.003	3
60147-60747	60447	0.003	3
60347-60947	60647	0.002	2
60548-61147	60847	0.001	1
60748-61347	61047	0.001	1
60948-61547	61247	0.001	1
61148-61747	61447	0.001	1
61348-61947	61647	0	0
61548-62147	61847	0	0
61748-62347	62047	0.001	1
61948-62547	62247	0.001	1
62148-62747	62447	0.002	2
62348-62947	62647	0.003	3
62548-63147	62847	0.003	3
62748-63347	63047	0.002	2
62948-63547	63247	0	0
63148-63747	63447	0	0
63348-63947	63647	0	0
63548-64147	63847	0	0
63748-64347	64047	0.002	2
63948-64547	64247	0.003	3
64148-64747	64447	0.003	3
64348-64947	64647	0.001	1
64548-65147	64847	0.001	1
64748-65347	65047	0.003	3
64948-65547	65247	0.007	7
65148-65747	65447	0.006	6
65348-65947	65647	0.007	7
65548-66147	65847	0.003	3
65748-66356	66047	0.003	3
65948-66556	66247	0.003	3
66148-66756	66456	0.003	3
66357-66956	66656	0.003	3
66557-67156	66856	0	0
66757-67356	67056	0.002	2
66957-67556	67256	0.003	3
67157-67756	67456	0.003	3
67357-67956	67656	0.004	4
67557-68156	67856	0.003	3
67757-68356	68056	0.003	3
67957-68556	68256	0.001	1
68157-68756	68456	0.001	1
68357-68956	68656	0.001	1
68557-69156	68856	0.001	1
68757-69356	69056	0.003	3
68957-69557	69256	0.003	3
69157-69759	69456	0.004	4
69357-69959	69657	0.002	2
69558-70159	69859	0.002	2
69760-70359	70059	0.001	1
69960-70559	70259	0.001	1
70160-70766	70459	0.001	1
70360-70966	70666	0	0
70560-71166	70866	0.001	1
70767-71366	71066	0.001	1
70967-71566	71266	0.001	1
71167-71766	71466	0	0
71367-71966	71666	0	0
71567-72166	71866	0.001	1
71767-72366	72066	0.001	1
71967-72566	72266	0.002	2
72167-72766	72466	0.001	1
72367-72970	72666	0.002	2
72567-73170	72870	0.001	1
72767-73370	73070	0.001	1
72971-73570	73270	0	0
73171-73770	73470	0.004	4
73371-73972	73670	0.004	4
73571-74172	73870	0.005	5
73771-74372	74072	0.002	2
73973-74572	74272	0.002	2
74173-74772	74472	0.002	2
74373-74972	74672	0.001	1
74573-75172	74872	0.002	2
74773-75372	75072	0.001	1
74973-75572	75272	0.001	1
75173-75772	75472	0.001	1
75373-75972	75672	0.004	4
75573-76172	75872	0.004	4
75773-76372	76072	0.003	3
75973-76573	76272	0.002	2
76173-76774	76472	0.002	2
76373-76974	76673	0.003	3
76574-77174	76874	0.002	2
76775-77374	77074	0.003	3
76975-77574	77274	0.003	3
77175-77774	77474	0.002	2
77375-77974	77674	0.001	1
77575-78174	77874	0.001	1
77775-78374	78074	0.001	1
77975-78574	78274	0.003	3
78175-78774	78474	0.003	3
78375-78974	78674	0.005	5
78575-79174	78874	0.005	5
78775-79375	79074	0.006	6
78975-79575	79274	0.006	6
79175-79775	79475	0.004	4
79376-79977	79675	0.003	3
79576-80177	79875	0.003	3
79776-80377	80077	0.003	3
79978-80578	80277	0.004	4
80178-80778	80478	0.003	3
80378-80978	80678	0.004	4
80579-81181	80878	0.002	2
80779-81381	81081	0.001	1
80979-81581	81281	0	0
81182-81781	81481	0.001	1
81382-81981	81681	0.001	1
81582-82181	81881	0.002	2
81782-82381	82081	0.003	3
81982-82581	82281	0.004	4
82182-82781	82481	0.003	3
82382-82981	82681	0.001	1
82582-83181	82881	0	0
82782-83381	83081	0	0
82982-83581	83281	0	0
83182-83781	83481	0	0
83382-83981	83681	0	0
83582-84181	83881	0	0
83782-84381	84081	0	0
83982-84581	84281	0	0
84182-84781	84481	0	0
84382-84981	84681	0	0
84582-85181	84881	0	0
84782-85381	85081	0	0
84982-85581	85281	0	0
85182-85781	85481	0	0
85382-85981	85681	0	0
85582-86181	85881	0	0
85782-86381	86081	0	0
85982-86581	86281	0	0
86182-86790	86481	0.001	1
86382-86990	86690	0.001	1
86582-87190	86890	0.001	1
86791-87390	87090	0	0
86991-87590	87290	0	0
87191-87790	87490	0	0
87391-87990	87690	0	0
87591-88190	87890	0.001	1
87791-88390	88090	0.001	1
87991-88590	88290	0.001	1
88191-88790	88490	0	0
88391-88990	88690	0	0
88591-89190	88890	0.001	1
88791-89390	89090	0.002	2
88991-89590	89290	0.003	3
89191-89790	89490	0.002	2
89391-89990	89690	0.001	1
89591-90190	89890	0	0
89791-90390	90090	0	0
89991-90590	90290	0	0
90191-90790	90490	0	0
90391-90990	90690	0	0
90591-91190	90890	0	0
90791-91390	91090	0	0
90991-91590	91290	0	0
91191-91790	91490	0	0
91391-91990	91690	0	0
91591-92190	91890	0	0
91791-92390	92090	0.004	4
91991-92590	92290	0.004	4
92191-92790	92490	0.004	4
92391-92990	92690	0	0
92591-93190	92890	0	0
92791-93390	93090	0	0
92991-93590	93290	0	0
93191-93790	93490	0	0
93391-93990	93690	0	0
93591-94190	93890	0	0
93791-94390	94090	0	0
93991-94590	94290	0	0
94191-94790	94490	0	0
94391-94990	94690	0	0
94591-95190	94890	0	0
94791-95390	95090	0	0
94991-95590	95290	0	0
95191-95790	95490	0	0
95391-95990	95690	0	0
95591-96190	95890	0	0
95791-96390	96090	0	0
95991-96590	96290	0	0
96191-96790	96490	0	0
96391-96990	96690	0	0
96591-97190	96890	0	0
96791-97390	97090	0	0
96991-97590	97290	0	0
97191-97790	97490	0.001	1
97391-97990	97690	0.001	1
97591-98195	97890	0.001	1
97791-98395	98090	0	0
97991-98595	98295	0	0
98196-98795	98495	0	0
98396-98995	98695	0	0
98596-99195	98895	0	0
98796-99395	99095	0	0
98996-99595	99295	0	0
99196-99795	99495	0	0
99396-99995	99695	0	0
99596-100195	99895	0	0
99796-100395	100095	0	0
99996-100595	100295	0	0
100196-100795	100495	0	0
100396-100995	100695	0	0
100596-101195	100895	0	0
100796-101395	101095	0	0
100996-101595	101295	0	0
101196-101795	101495	0	0
101396-101995	101695	0	0
101596-102195	101895	0	0
101796-102395	102095	0	0
101996-102595	102295	0	0
102196-102795	102495	0	0
102396-102995	102695	0	0
102596-103195	102895	0	0
102796-103395	103095	0	0
102996-103595	103295	0	0
103196-103795	103495	0	0
103396-103995	103695	0	0
103596-104195	103895	0	0
103796-104395	104095	0	0
103996-104595	104295	0	0
104196-104795	104495	0	0
104396-104995	104695	0	0
104596-105195	104895	0	0
104796-105395	105095	0	0
104996-105595	105295	0	0
105196-105795	105495	0	0
105396-105995	105695	0	0
105596-106195	105895	0	0
105796-106395	106095	0	0
105996-106595	106295	0	0
106196-106795	106495	0	0
106396-106995	106695	0	0
106596-107195	106895	0	0
106796-107395	107095	0	0
106996-107595	107295	0	0
107196-107795	107495	0	0
107396-107995	107695	0	0
107596-108195	107895	0	0
107796-108395	108095	0.001	1
107996-108595	108295	0.004	4
108196-108795	108495	0.005	5
108396-108995	108695	0.006	6
108596-109195	108895	0.004	4
108796-109395	109095	0.003	3
108996-109595	109295	0.001	1
109196-109795	109495	0	0
109396-109995	109695	0.001	1
109596-110195	109895	0.001	1
109796-110395	110095	0.001	1
109996-110595	110295	0.002	2
110196-110800	110495	0.003	3
110396-111000	110695	0.004	4
110596-111201	110900	0.005	5
110801-111402	111101	0.005	5
111001-111724	111301	0.005	5
111202-111924	111502	0.003	3
111403-112124	111824	0.002	2
111725-112324	112024	0.001	1
111925-112524	112224	0	0
112125-112724	112424	0	0
112325-112924	112624	0	0
112525-113124	112824	0	0
112725-113324	113024	0.002	2
112925-113524	113224	0.005	5
113125-113724	113424	0.005	5
113325-113924	113624	0.003	3
113525-114124	113824	0.001	1
113725-114324	114024	0.001	1
113925-114524	114224	0.001	1
114125-114724	114424	0	0
114325-114924	114624	0	0
114525-115125	114824	0.001	1
114725-115325	115024	0.001	1
114925-115525	115225	0.002	2
115126-115725	115425	0.001	1
115326-115925	115625	0.003	3
115526-116125	115825	0.002	2
115726-116325	116025	0.003	3
115926-116525	116225	0.001	1
116126-116725	116425	0.001	1
116326-116925	116625	0.001	1
116526-117125	116825	0.003	3
116726-117325	117025	0.003	3
116926-117525	117225	0.002	2
117126-117725	117425	0	0
117326-117925	117625	0	0
117526-118125	117825	0.001	1
117726-118325	118025	0.002	2
117926-118525	118225	0.002	2
118126-118725	118425	0.001	1
118326-118929	118625	0.001	1
118526-119129	118825	0.002	2
118726-119329	119029	0.003	3
118930-119529	119229	0.003	3
119130-119729	119429	0.002	2
119330-119929	119629	0.002	2
119530-120129	119829	0.001	1
119730-120329	120029	0.001	1
119930-120529	120229	0	0
120130-120729	120429	0	0
120330-120929	120629	0	0
120530-121129	120829	0	0
120730-121329	121029	0.001	1
120930-121529	121229	0.002	2
121130-121729	121429	0.003	3
121330-121934	121629	0.003	3
121530-122134	121834	0.002	2
121730-122334	122034	0.002	2
121935-122534	122234	0.002	2
122135-122734	122434	0.003	3
122335-122934	122634	0.002	2
122535-123134	122834	0.002	2
122735-123334	123034	0.003	3
122935-123534	123234	0.004	4
123135-123734	123434	0.003	3
123335-123934	123634	0.001	1
123535-124134	123834	0.001	1
123735-124334	124034	0.003	3
123935-124534	124234	0.006	6
124135-124734	124434	0.005	5
124335-124934	124634	0.004	4
124535-125134	124834	0.005	5
124735-125334	125034	0.006	6
124935-125534	125234	0.007	7
125135-125734	125434	0.008	8
125335-125934	125634	0.008	8
125535-126134	125834	0.006	6
125735-126334	126034	0.001	1
125935-126534	126234	0	0
126135-126734	126434	0	0
126335-126934	126634	0	0
126535-127134	126834	0	0
126735-127334	127034	0	0
126935-127534	127234	0	0
127135-127734	127434	0	0
127335-127934	127634	0	0
127535-128134	127834	0	0
127735-128334	128034	0	0
127935-128534	128234	0	0
128135-128734	128434	0	0
128335-128934	128634	0	0
128535-129134	128834	0	0
128735-129334	129034	0	0
128935-129534	129234	0	0
129135-129734	129434	0	0
129335-129934	129634	0	0
129535-130134	129834	0	0
129735-130334	130034	0	0
129935-130534	130234	0	0
130135-130734	130434	0	0
130335-130934	130634	0	0
130535-131134	130834	0	0
130735-131334	131034	0	0
130935-131534	131234	0	0
131135-131734	131434	0	0
131335-131934	131634	0	0
131535-132134	131834	0	0
131735-132334	132034	0	0
131935-132534	132234	0	0
132135-132734	132434	0	0
132335-132934	132634	0	0
132535-133134	132834	0	0
132735-133334	133034	0	0
132935-133534	133234	0	0
133135-133734	133434	0	0
133335-133934	133634	0	0
133535-134134	133834	0	0
133735-134334	134034	0	0
133935-134534	134234	0	0
134135-134734	134434	0	0
134335-134934	134634	0	0
134535-135134	134834	0	0
134735-135334	135034	0	0
134935-135534	135234	0	0
135135-135734	135434	0	0
135335-135934	135634	0	0
135535-136139	135834	0	0
135735-136339	136039	0	0
135935-136539	136239	0.001	1
136140-136739	136439	0.001	1
136340-136939	136639	0.001	1
136540-137139	136839	0	0
136740-137339	137039	0	0
136940-137539	137239	0	0
137140-137739	137439	0	0
137340-137939	137639	0	0
137540-138139	137839	0	0
137740-138339	138039	0	0
137940-138539	138239	0	0
138140-138739	138439	0	0
138340-138939	138639	0	0
138540-139139	138839	0	0
138740-139339	139039	0	0
138940-139539	139239	0	0
139140-139739	139439	0	0
139340-139939	139639	0	0
139540-140139	139839	0	0
139740-140339	140039	0	0
139940-140539	140239	0	0
140140-140739	140439	0	0
140340-140939	140639	0	0
140540-141139	140839	0	0
140740-141339	141039	0	0
140940-141539	141239	0	0
141140-141739	141439	0	0
141340-141939	141639	0.004	4
141540-142139	141839	0.004	4
141740-142339	142039	0.004	4
141940-142539	142239	0	0
142140-142739	142439	0	0
142340-142939	142639	0	0
142540-143139	142839	0	0
142740-143339	143039	0	0
142940-143539	143239	0	0
143140-143739	143439	0	0
143340-143939	143639	0	0
143540-144139	143839	0	0
143740-144339	144039	0	0
143940-144539	144239	0	0
144140-144739	144439	0.001	1
144340-144939	144639	0.002	2
144540-145139	144839	0.003	3
144740-145339	145039	0.002	2
144940-145539	145239	0.001	1
145140-145739	145439	0	0
145340-145939	145639	0	0
145540-146139	145839	0	0
145740-146339	146039	0.001	1
145940-146539	146239	0.001	1
146140-146739	146439	0.001	1
146340-146939	146639	0	0
146540-147139	146839	0	0
146740-147339	147039	0	0
146940-147548	147239	0.001	1
147140-147748	147439	0.001	1
147340-147948	147648	0.001	1
147549-148148	147848	0	0
147749-148348	148048	0	0
147949-148548	148248	0	0
148149-148748	148448	0	0
148349-148948	148648	0	0
148549-149148	148848	0	0
148749-149348	149048	0	0
148949-149548	149248	0	0
149149-149748	149448	0	0
149349-149948	149648	0	0
149549-150148	149848	0	0
149749-150348	150048	0	0
149949-150548	150248	0	0
150149-150748	150448	0	0
150349-150948	150648	0	0
150549-151148	150848	0	0
150749-151348	151048	0	0
150949-151413	151181	0	0

## Sheet: pi.stat of 9 Veronica species
#seq number: 21
#aln length: 156275
#conserved length: 143562
Table S5. Pi.stat of 9 Veronica species
#window length: 600
#step size: 200
#Nucleotide diversity, Pi: 0.02438
#Number of polymorphic (segregating) sites, S: 10056
#===================================
#Window	Midpoint	Pi	S
1-878	578	0.03749	62
479-1078	778	0.01341	26
679-1278	978	0.01157	21
879-1478	1178	0.00911	16
1079-1686	1378	0.01137	21
1279-1915	1579	0.02122	36
1479-2177	1802	0.03333	56
1687-2377	2029	0.03554	59
1916-2577	2277	0.03484	60
2178-2777	2477	0.03582	63
2378-2977	2677	0.04136	75
2578-3177	2877	0.04613	83
2778-3377	3077	0.04746	88
2978-3583	3277	0.04868	88
3178-3797	3483	0.03663	71
3378-4011	3697	0.02819	53
3584-4212	3910	0.02608	51
3798-4412	4111	0.02708	48
4012-4655	4312	0.05281	89
4213-5117	4534	0.07762	125
4413-5330	4948	0.08898	152
4656-5533	5226	0.05835	102
5118-5772	5430	0.03648	76
5331-5974	5665	0.03038	59
5534-6203	5872	0.03937	72
5773-6435	6093	0.03208	53
5975-6990	6317	0.03916	64
6204-7215	6540	0.04303	72
6436-7428	7114	0.04363	75
6991-7639	7328	0.03243	58
7216-7846	7539	0.02673	48
7429-8083	7739	0.03024	51
7640-8291	7957	0.03516	60
7847-8578	8186	0.03179	54
8084-8839	8444	0.0447	77
8292-9259	8711	0.05819	91
8579-9480	9151	0.06041	98
8840-9722	9373	0.04694	73
9260-9937	9580	0.03497	60
9481-10208	9830	0.03356	56
9723-10420	10045	0.03254	57
9938-10636	10320	0.036	61
10209-10836	10536	0.03316	54
10424-11036	10736	0.02716	43
10637-11236	10936	0.01949	32
10837-11436	11136	0.01951	34
11037-11636	11336	0.01905	33
11237-11836	11536	0.01487	27
11437-12036	11736	0.01462	26
11637-12242	11936	0.02163	38
11837-12442	12142	0.02251	42
12037-12642	12342	0.02502	45
12243-12860	12542	0.02737	52
12443-13072	12755	0.03406	61
12643-13278	12972	0.03371	63
12861-13494	13178	0.02749	53
13073-13699	13378	0.02159	43
13279-13899	13597	0.01667	33
13495-14109	13799	0.01808	31
13700-14361	13999	0.02902	49
13900-14817	14231	0.0547	94
14110-15090	14584	0.05554	95
14362-15290	14947	0.03973	67
14818-15490	15190	0.01717	29
15091-15690	15390	0.01146	21
15291-15905	15590	0.0227	41
15491-16121	15790	0.02663	48
15691-16321	16014	0.02679	49
15906-16521	16221	0.01673	34
16122-16721	16421	0.01175	23
16322-16959	16621	0.01567	33
16522-17176	16824	0.01978	41
16722-17376	17076	0.02259	47
16960-17576	17276	0.02048	37
17177-17776	17476	0.01973	32
17377-17976	17676	0.02122	37
17577-18176	17876	0.02803	47
17777-18376	18076	0.03349	59
17977-18576	18276	0.034	58
18177-18776	18476	0.02686	51
18377-18976	18676	0.0227	44
18577-19176	18876	0.02379	46
18777-19376	19076	0.0244	46
18977-19576	19276	0.03229	53
19177-19776	19476	0.0327	52
19377-19976	19676	0.0304	48
19577-20176	19876	0.02086	35
19777-20376	20076	0.01873	32
19977-20576	20276	0.01681	29
20177-20776	20476	0.01303	24
20377-20976	20676	0.0074	15
20577-21176	20876	0.00902	18
20777-21383	21076	0.02081	37
20977-21583	21283	0.01933	35
21177-21783	21483	0.02546	42
21384-21983	21683	0.01908	29
21584-22183	21883	0.02454	39
21784-22383	22083	0.02025	33
21984-22583	22283	0.01829	31
22184-22783	22483	0.0151	25
22384-22994	22683	0.01865	28
22584-23254	22883	0.03175	50
22784-23467	23112	0.03751	62
22995-23675	23366	0.03735	66
23263-23875	23570	0.01997	38
23468-24075	23775	0.01797	28
23676-24275	23975	0.01224	20
23876-24475	24175	0.01476	24
24076-24675	24375	0.01043	20
24276-24875	24575	0.0133	21
24476-25075	24775	0.0154	24
24676-25275	24975	0.01856	28
24876-25475	25175	0.01703	29
25076-25675	25375	0.01762	32
25276-25875	25575	0.01833	34
25476-26075	25775	0.02079	40
25676-26275	25975	0.01759	35
25876-26475	26175	0.0153	31
26076-26675	26375	0.01213	21
26276-26875	26575	0.01238	21
26476-27075	26775	0.01638	27
26676-27275	26975	0.01846	32
26876-27477	27175	0.02348	41
27076-27707	27375	0.0303	53
27276-27975	27591	0.04202	73
27478-28319	27858	0.04932	84
27708-28550	28116	0.051	88
27976-28792	28428	0.05049	87
28320-29040	28692	0.04952	87
28551-29359	28892	0.05332	93
28793-29597	29144	0.05992	99
29041-29828	29497	0.05405	86
29360-30144	29697	0.05649	90
29598-30360	29942	0.05346	87
29829-30579	30256	0.04983	80
30145-30799	30462	0.04824	82
30361-31107	30680	0.04797	84
30580-31320	30985	0.04881	88
30800-31520	31213	0.03241	55
31108-31745	31420	0.02362	40
31321-32072	31640	0.0349	59
31521-32301	31942	0.04376	77
31746-32501	32178	0.04651	82
32073-32732	32401	0.04882	85
32302-32982	32616	0.05353	96
32502-33301	32875	0.06348	111
32733-33516	33143	0.06544	117
32983-33716	33406	0.05251	89
33302-33916	33616	0.034	59
33517-34116	33816	0.01905	29
33717-34316	34016	0.02111	31
33917-34516	34216	0.0199	29
34117-34716	34416	0.01651	26
34317-34916	34616	0.01138	19
34517-35116	34816	0.01302	20
34717-35316	35016	0.01276	19
34917-35516	35216	0.01197	19
35117-35716	35416	0.01157	21
35317-35916	35616	0.01195	22
35517-36122	35816	0.01659	29
35717-36389	36016	0.03273	54
35917-36705	36266	0.04317	72
36129-36909	36490	0.04498	76
36390-37128	36809	0.03962	69
36706-37381	37009	0.03303	60
36910-37619	37280	0.04435	82
37129-37829	37515	0.03522	67
37382-38029	37720	0.03122	57
37620-38236	37929	0.0223	36
37830-38436	38134	0.01992	31
38030-38636	38336	0.01894	32
38237-38836	38536	0.0104	21
38437-39036	38736	0.01005	20
38637-39236	38936	0.01114	21
38837-39436	39136	0.0147	25
39037-39636	39336	0.01163	22
39237-39836	39536	0.01151	21
39437-40036	39736	0.00976	18
39637-40236	39936	0.0127	21
39837-40436	40136	0.01016	17
40037-40636	40336	0.00748	13
40237-40836	40536	0.00621	10
40437-41036	40736	0.01049	15
40637-41236	40936	0.01825	27
40837-41436	41136	0.01794	28
41037-41636	41336	0.01541	25
41237-41836	41536	0.01173	22
41437-42036	41736	0.01151	23
41637-42236	41936	0.01279	25
41837-42436	42136	0.01071	20
42037-42636	42336	0.01332	23
42237-42837	42536	0.01217	23
42437-43038	42736	0.02016	38
42637-43491	42937	0.04059	71
42838-43729	43235	0.05251	87
43039-43972	43629	0.04862	81
43492-44174	43829	0.03163	56
43730-44383	44074	0.02171	42
43973-44595	44276	0.02292	41
44175-44795	44495	0.01514	26
44384-45009	44695	0.01912	35
44596-45216	44899	0.02052	37
44796-45442	45109	0.03058	52
45010-45642	45326	0.0277	44
45217-45873	45542	0.03886	58
45443-46096	45770	0.04829	75
45643-46467	45988	0.07114	108
45874-46675	46354	0.06225	101
46097-46932	46567	0.06325	103
46468-47132	46803	0.03756	67
46676-47332	47032	0.03202	55
46933-47547	47232	0.01737	30
47133-47802	47432	0.02951	52
47333-48026	47660	0.03446	63
47548-48473	47902	0.04976	88
47803-48699	48353	0.04983	86
48028-48924	48590	0.04568	78
48474-49200	48799	0.0397	67
48700-49441	49098	0.03795	61
48925-49679	49317	0.04502	73
49201-49915	49573	0.03941	68
49442-50205	49801	0.0546	94
49680-50421	50054	0.05104	92
49916-50621	50311	0.0484	84
50206-50821	50521	0.02354	44
50422-51036	50721	0.02373	43
50622-51236	50927	0.02089	41
50822-51436	51136	0.01968	40
51037-51660	51336	0.02006	38
51237-51860	51536	0.01997	38
51437-52060	51760	0.0243	48
51661-52281	51960	0.03453	62
51861-52680	52169	0.05754	101
52061-52904	52470	0.08307	144
52282-53206	52789	0.08032	139
52681-53417	53026	0.06067	106
52905-53630	53314	0.0357	60
53207-53836	53518	0.02673	46
53418-54042	53730	0.027	44
53631-54267	53936	0.03181	53
53837-54479	54142	0.03778	66
54043-54679	54379	0.03644	63
54268-54879	54579	0.02871	49
54480-55079	54779	0.01714	29
54680-55279	54979	0.01357	25
54880-55479	55179	0.01517	28
55080-55679	55379	0.01383	26
55280-55879	55579	0.01394	25
55480-56079	55779	0.01437	26
55680-56306	55979	0.01494	28
55880-56562	56179	0.02554	48
56080-56802	56424	0.03098	55
56307-57008	56700	0.03211	55
56563-57208	56908	0.02413	40
56803-57408	57108	0.01546	30
57009-57608	57308	0.01556	29
57209-57808	57508	0.01057	21
57409-58008	57708	0.01019	20
57609-58208	57908	0.00986	19
57809-58408	58108	0.01833	32
58009-58670	58308	0.02786	48
58209-58908	58538	0.03676	67
58409-59120	58788	0.03933	73
58671-59332	59020	0.04514	79
58909-59553	59232	0.04149	68
59121-59792	59432	0.04311	69
59333-59992	59653	0.03425	54
59554-60192	59892	0.03029	51
59793-60392	60092	0.02003	34
59993-60592	60292	0.0171	31
60193-60870	60492	0.02576	44
60393-61247	60725	0.04706	76
60593-61531	61130	0.06214	107
60871-61762	61375	0.06027	102
61248-61979	61649	0.044	80
61532-62184	61870	0.02984	51
61763-62384	62084	0.02763	48
61980-62584	62284	0.03167	53
62185-62918	62484	0.0496	83
62385-63348	62699	0.07081	121
62585-63561	63237	0.07173	124
62919-63770	63460	0.05813	101
63349-63970	63661	0.03424	59
63562-64170	63870	0.02748	45
63771-64371	64070	0.02257	36
63971-64571	64271	0.02017	33
64171-64771	64471	0.01962	33
64372-64971	64671	0.02106	35
64572-65171	64871	0.02241	38
64772-65371	65071	0.0251	42
64972-65627	65271	0.03898	67
65172-65844	65508	0.04832	79
65372-66076	65735	0.0546	96
65629-66286	65971	0.04321	79
65845-66487	66186	0.03132	62
66077-66699	66387	0.0193	39
66287-66899	66599	0.01459	27
66488-67099	66799	0.01395	24
66700-67321	66999	0.01679	28
66900-67826	67206	0.03919	65
67100-68047	67720	0.05944	96
67322-68279	67935	0.07038	118
67827-68506	68172	0.05317	89
68048-68771	68379	0.04871	84
68280-68973	68613	0.0419	68
68507-69239	68871	0.03925	65
68772-69505	69120	0.03752	69
68974-69742	69358	0.04995	84
69240-69959	69634	0.04957	85
69506-70171	69850	0.03878	63
69743-70372	70059	0.01919	35
69960-70572	70272	0.01529	26
70172-70795	70472	0.03833	58
70373-70995	70692	0.04215	67
70573-71200	70895	0.04091	65
70796-71430	71095	0.02511	45
70996-71631	71300	0.02425	41
71201-71846	71531	0.0339	59
71431-72060	71744	0.03238	56
71632-72300	71960	0.04002	70
71847-72500	72167	0.02976	53
72061-72728	72400	0.03201	56
72301-72952	72624	0.02587	44
72501-73167	72846	0.03117	54
72729-73367	73062	0.0187	35
72953-73601	73267	0.01843	35
73168-73851	73467	0.02519	44
73368-74062	73750	0.03117	52
73602-74262	73953	0.02844	51
73852-74490	74162	0.02583	48
74063-74693	74369	0.02295	45
74263-74893	74591	0.02354	43
74491-75093	74793	0.01679	31
74694-75293	74993	0.01863	31
74894-75493	75193	0.01676	29
75094-75693	75393	0.01644	27
75294-75893	75593	0.01538	28
75494-76093	75793	0.01924	34
75694-76302	75993	0.02406	45
75894-76514	76193	0.02867	51
76094-76714	76414	0.03024	52
76303-76914	76614	0.02298	40
76515-77136	76814	0.02472	44
76715-77342	77014	0.02491	44
76915-77577	77237	0.03366	59
77137-77795	77475	0.03619	59
77343-78000	77694	0.04219	68
77578-78200	77900	0.03386	53
77796-78400	78100	0.02619	44
78001-78600	78300	0.01546	27
78201-78812	78500	0.0224	37
78401-79012	78712	0.02168	35
78601-79225	78912	0.0293	50
78813-79454	79115	0.03392	57
79013-79654	79331	0.03335	57
79226-79854	79554	0.0264	43
79455-80054	79754	0.0201	34
79655-80329	79954	0.04411	72
79855-80529	80226	0.04871	84
80055-80729	80429	0.05186	90
80330-80929	80629	0.03654	67
80530-81129	80829	0.03655	67
80730-81355	81029	0.03101	57
80930-81555	81229	0.02217	42
81130-81755	81455	0.02352	37
81356-81960	81655	0.02341	38
81556-82160	81860	0.02984	48
81756-82372	82060	0.03064	53
81961-82578	82260	0.0336	58
82161-82778	82478	0.03015	53
82373-82996	82678	0.03165	54
82579-83199	82878	0.03525	56
82779-83399	83099	0.03229	49
82997-83643	83299	0.03117	50
83200-83843	83522	0.0267	45
83400-84043	83743	0.02633	46
83644-84263	83943	0.02896	49
83844-84479	84163	0.03956	64
84044-84714	84364	0.0468	75
84264-84964	84608	0.05087	82
84480-85164	84840	0.04119	70
84715-85364	85064	0.03765	66
84965-85564	85264	0.02729	50
85165-85764	85464	0.03549	64
85365-85964	85664	0.03679	65
85565-86169	85864	0.04179	72
85765-86369	86067	0.03474	58
85965-86593	86269	0.03739	63
86170-86793	86493	0.02802	46
86370-86993	86693	0.01867	31
86594-87193	86893	0.00638	10
86794-87393	87093	0.00825	12
86994-87599	87293	0.00927	14
87194-87799	87499	0.0093	14
87394-87999	87699	0.00405	9
87600-88199	87899	0.00219	5
87800-88399	88099	0.00133	4
88000-88599	88299	0.0003	1
88200-88799	88499	0.00254	5
88400-89008	88699	0.00583	9
88600-89208	88908	0.00746	14
88800-89408	89108	0.00783	16
89009-89608	89308	0.01121	20
89209-89808	89508	0.01557	26
89409-90119	89708	0.01327	21
89609-90319	89908	0.00744	15
89809-90528	90219	0.00354	8
90120-90737	90428	0.00705	13
90320-90937	90637	0.0106	18
90529-91137	90837	0.01329	22
90738-91337	91037	0.01087	18
90938-91537	91237	0.00848	14
91138-91737	91437	0.00486	9
91338-91937	91637	0.00735	14
91538-92137	91837	0.00965	18
91738-92343	92037	0.01365	22
91938-92543	92243	0.01254	20
92138-92743	92443	0.01073	17
92344-92952	92643	0.0097	16
92544-93152	92846	0.00932	16
92744-93352	93052	0.00938	15
92953-93552	93252	0.00724	12
93153-93752	93452	0.00871	18
93353-93952	93652	0.00811	18
93553-94152	93852	0.00954	21
93753-94352	94052	0.00763	13
93953-94558	94252	0.00646	11
94153-94758	94452	0.0043	7
94353-94958	94658	0.00706	10
94559-95158	94858	0.00919	15
94759-95358	95058	0.00922	15
94959-96095	95258	0.01156	18
95159-96315	95995	0.00987	16
95359-96527	96215	0.01477	27
96096-96737	96427	0.01021	21
96317-96955	96637	0.01083	20
96528-97155	96855	0.00579	9
96738-97355	97055	0.00443	9
96956-97555	97255	0.00443	9
97156-97755	97455	0.0091	15
97356-97955	97655	0.00929	16
97556-98155	97855	0.00892	16
97756-98355	98055	0.0031	8
97956-98555	98255	0.00289	6
98156-98755	98455	0.00229	4
98356-98955	98655	0.00437	7
98556-99185	98855	0.00917	14
98756-99391	99061	0.01148	18
98956-99591	99291	0.01095	18
99186-99791	99491	0.00592	12
99392-99992	99691	0.0033	8
99592-100193	99891	0.00302	8
99792-100393	100093	0.00392	9
99993-100593	100293	0.00338	8
100194-100871	100493	0.00632	11
100394-101090	100694	0.00825	12
100594-101290	100980	0.00995	15
100872-101546	101190	0.00902	14
101091-101764	101446	0.00978	19
101291-101985	101655	0.01098	20
101547-102206	101877	0.00997	19
101765-102406	102100	0.00759	12
101986-102606	102306	0.00468	8
102207-102806	102506	0.00243	4
102407-103006	102706	0.00116	2
102607-103206	102906	0.00116	2
102807-103406	103106	0.00116	2
103007-103606	103306	0.00084	2
103207-103806	103506	0.00054	1
103407-104010	103706	0.0017	4
103607-104216	103910	0.00338	6
103807-104416	104116	0.00435	8
104011-104620	104316	0.00916	12
104217-104820	104516	0.0086	12
104417-105020	104720	0.01062	15
104621-105220	104920	0.00465	8
104821-105420	105120	0.00298	5
105021-105620	105320	0.00278	4
105221-105951	105520	0.00421	7
105421-106152	105720	0.00421	7
105621-106358	106052	0.00316	7
105952-106558	106258	0.00173	4
106153-106758	106458	0.00383	8
106359-106958	106658	0.0021	4
106559-107158	106858	0.0021	4
106759-107358	107058	0.00116	2
106959-107558	107258	0.00224	4
107159-107758	107458	0.00224	4
107359-107958	107658	0.00221	4
107559-108158	107858	0.00113	2
107759-108358	108058	0.00113	2
107959-108558	108258	0.00114	3
108159-108758	108458	0.00114	3
108359-108958	108658	0.00114	3
108559-109158	108858	0.00113	2
108759-109358	109058	0.0031	5
108959-109559	109258	0.00544	10
109159-109761	109459	0.00492	10
109359-109971	109659	0.00584	13
109560-110187	109871	0.01562	29
109762-110392	110072	0.02325	40
109972-110598	110287	0.02738	48
110188-110798	110492	0.0203	35
110393-111008	110698	0.01494	29
110599-111208	110899	0.00906	18
110799-111408	111108	0.00954	20
111009-111608	111308	0.00876	17
111209-111808	111508	0.01286	24
111409-112008	111708	0.01398	28
111609-112211	111908	0.01668	32
111809-112411	112108	0.03225	59
112009-112611	112311	0.041	69
112212-112817	112511	0.05325	90
112412-113035	112711	0.05602	90
112612-113235	112923	0.0479	78
112818-113435	113135	0.04062	64
113036-113635	113335	0.02751	44
113236-113835	113535	0.03086	50
113436-114035	113735	0.0271	46
113636-114235	113935	0.02594	44
113836-114440	114135	0.02527	44
114036-114682	114335	0.04041	68
114236-115163	114566	0.06356	105
114441-115374	114835	0.06362	105
114683-115605	115263	0.06903	111
115164-116131	115479	0.07052	113
115375-116339	115994	0.07357	120
115606-116617	116233	0.06195	103
116132-116817	116507	0.03821	64
116340-117017	116717	0.03492	59
116618-117217	116917	0.03886	65
116818-117417	117117	0.03456	61
117018-117644	117317	0.04804	75
117218-117868	117527	0.04452	71
117418-118068	117768	0.04302	70
117645-118268	117968	0.03186	59
117869-118468	118168	0.02221	44
118069-118668	118368	0.02363	47
118269-118868	118568	0.01994	39
118469-119068	118768	0.01951	38
118669-119268	118968	0.02	36
118869-119479	119168	0.02705	51
119069-119699	119379	0.0273	52
119269-119922	119579	0.04097	75
119480-120122	119804	0.02862	51
119700-120327	120022	0.03929	68
119923-120565	120222	0.0378	61
120123-120765	120465	0.0426	68
120328-120965	120665	0.03485	57
120566-121205	120865	0.0361	65
120766-121436	121100	0.04987	90
120966-121636	121331	0.04798	85
121206-121836	121536	0.03343	58
121437-122044	121736	0.02376	41
121637-122244	121939	0.02767	48
121837-122444	122144	0.02741	50
122045-122645	122344	0.02087	39
122245-122880	122544	0.01914	41
122445-123093	122755	0.03403	66
122646-123297	122993	0.03887	73
122881-123538	123197	0.04962	86
123094-123760	123434	0.04138	71
123298-123960	123660	0.03871	67
123539-124160	123860	0.02287	40
123761-124360	124060	0.01625	29
123961-124560	124260	0.0187	31
124161-124760	124460	0.0194	31
124361-124960	124660	0.0223	35
124561-125160	124860	0.01778	31
124761-125360	125060	0.01987	37
124961-125567	125260	0.02443	45
125161-125778	125466	0.03394	60
125361-125999	125667	0.06444	100
125568-126384	125879	0.08668	132
125779-126584	126150	0.09275	140
126000-126784	126484	0.07184	113
126385-126984	126684	0.04989	83
126585-127190	126884	0.05	88
126785-127396	127084	0.05133	96
126985-127653	127290	0.0611	112
127191-127874	127547	0.0691	119
127427-128074	127768	0.07316	123
127654-128280	127974	0.06819	117
127875-128492	128174	0.06505	115
128075-128698	128392	0.06565	115
128281-128976	128592	0.07668	131
128493-129182	128870	0.07186	120
128699-129382	129082	0.06748	113
128977-129582	129282	0.06492	109
129183-129800	129482	0.05878	101
129383-130000	129682	0.06395	105
129583-130200	129900	0.07075	115
129801-130427	130100	0.07617	126
130001-130630	130324	0.06184	106
130201-130830	130530	0.03746	66
130428-131030	130730	0.02243	41
130631-131230	130930	0.01603	30
130831-131430	131130	0.01346	26
131031-131630	131330	0.00876	17
131231-131839	131530	0.00871	19
131431-132040	131730	0.00906	18
131631-132248	131940	0.01286	24
131840-132453	132148	0.0197	35
132041-132668	132353	0.02575	45
132249-132879	132561	0.02314	42
132454-133081	132769	0.01602	29
132669-133282	132981	0.00614	14
132880-133482	133181	0.00608	12
133082-133682	133382	0.00544	10
133283-133882	133582	0.0031	5
133483-134082	133782	0.00113	2
133683-134282	133982	0.00114	3
133883-134482	134182	0.00114	3
134083-134682	134382	0.00114	3
134283-134882	134582	0.0003	1
134483-135082	134782	0.00113	2
134683-135282	134982	0.00221	4
134883-135482	135182	0.00221	4
135083-135682	135382	0.00224	4
135283-135882	135582	0.00116	2
135483-136082	135782	0.00241	4
135683-136282	135982	0.0021	4
135883-136488	136182	0.0027	6
136083-136689	136382	0.00227	5
136283-137020	136588	0.00316	7
136489-137220	136920	0.00533	9
136690-137420	137120	0.00421	7
137021-137620	137320	0.00278	4
137221-137820	137520	0.00298	5
137421-138020	137720	0.00465	8
137621-138224	137920	0.01062	15
137821-138424	138124	0.0086	12
138021-138629	138324	0.00776	10
138225-138834	138524	0.00405	7
138425-139034	138730	0.00338	6
138630-139234	138934	0.00256	5
138835-139434	139134	0.00084	2
139035-139634	139334	0.00084	2
139235-139834	139534	0.0017	3
139435-140034	139734	0.00116	2
139635-140234	139934	0.00116	2
139835-140434	140134	0.00243	4
140035-140640	140334	0.00386	7
140235-140875	140534	0.00762	13
140435-141099	140768	0.0079	15
140651-141312	140990	0.01016	20
140876-141552	141199	0.00978	19
141100-141771	141452	0.01059	19
141313-142049	141652	0.01111	17
141553-142249	141871	0.00773	12
141772-142449	142149	0.00602	10
142050-142649	142349	0.00338	8
142250-142851	142549	0.00338	8
142450-143051	142751	0.00302	8
142650-143251	142951	0.0033	8
142852-143457	143151	0.00486	11
143052-143687	143351	0.01125	19
143252-143887	143566	0.01105	17
143458-144087	143787	0.00992	15
143688-144287	143987	0.00354	6
143888-144487	144187	0.00271	5
144088-144687	144387	0.00344	6
144288-144887	144587	0.00362	8
144488-145087	144787	0.00892	16
144688-145287	144987	0.00959	17
144888-145487	145187	0.0094	16
145088-145687	145387	0.00443	9
145288-145887	145587	0.00284	6
145488-146115	145787	0.00537	8
145688-146326	146005	0.009	17
145888-146533	146215	0.01052	21
146116-147284	146427	0.01453	27
146327-147484	146647	0.0106	17
146534-147684	147384	0.01131	19
147285-147884	147584	0.00868	14
147485-148084	147784	0.00962	16
147685-148290	147984	0.00792	11
147885-148490	148190	0.0037	6
148085-148690	148390	0.00616	10
148291-148890	148590	0.00763	13
148491-149090	148790	0.00952	21
148691-149290	148990	0.00841	19
148891-149490	149190	0.00725	16
149091-149690	149390	0.0081	13
149291-149899	149590	0.00938	15
149491-150099	149796	0.00995	17
149691-150299	149999	0.00878	15
149900-150499	150199	0.00862	14
150100-150705	150399	0.01335	20
150300-150905	150605	0.01506	24
150500-151105	150805	0.01216	21
150706-151305	151005	0.00819	16
150906-151505	151205	0.00549	10
151106-151705	151405	0.00679	12
151306-151905	151605	0.01014	16
151506-152105	151805	0.01246	21
151706-152323	152005	0.01146	19
151906-152523	152214	0.00724	14
152106-152834	152423	0.00437	9
152324-153034	152623	0.00754	15
152524-153234	152934	0.01281	21
152835-153434	153134	0.01527	25
153035-153634	153334	0.01237	22
153235-153843	153534	0.00883	17
153435-154043	153734	0.00776	15
153635-154243	153943	0.00583	9
153844-154443	154143	0.00224	4
154044-154643	154343	0.0003	1
154244-154843	154543	0.00133	4
154444-155043	154743	0.00249	6
154644-155249	154943	0.00405	9
154844-155449	155143	0.00848	13
155044-155649	155349	0.00814	12
155250-155849	155549	0.00825	12
155450-156049	155749	0.00638	10
155650-156212	155930	0.00947	14
