# Supplementary material for: The chloroplast genomes of two medicinal species (Veronica anagallis-aquatica L. and Veronica undulata Wall.) and its comparative analysis with related Veronica species
Source: Sci Rep. 2024 Jun 17;14:13945. doi: 10.1038/s41598-024-64896-7 (PMC11183227; doi:10.1038/s41598-024-64896-7)
Supplement: Supplementary file 9 — Supplementary Table S6. [file 41598_2024_64896_MOESM9_ESM.xlsx]

## Sheet: Sheet1
Table S6. The Ka/Ks ratio data of 79 protein-coding genes in 8 cp genomes (compared with V. undulata).
Gene	V. chamaedrys	V. agrestis	V. anagallis-aquatica	V. arvensis	V. subsp. kiusiana	V. nakaiana	V. polita	V. eriogyne
accD	0.369712	0.520141	0.0641941	0.340583	0.570433	0.596988	0.520141	0.479717
atpA	0.0935638	0.145791	0	0.109507	0.0744497	0.0744497	0.145791	0.0610239
atpB	0.0461049	0.128095	0	0.0449041	0.0976453	0.0976453	0.128095	0.059142
atpE	0.0462045	0.0500129	0.241567	0.0408473	0.11748	0.16578	0.0500129	0.0508657
atpF	0.0895302	0.0345261	0	0.0705057	0.151026	0.151026	0.0345261	0
atpH	0	0	0	0	0	0	0	0
atpI	0.201031	0.212435	0	0.19133	0.214143	0.139748	0.212435	0.168373
ccsA	0.232279	0.300318	0	0.210426	0.251935	0.280448	0.300318	0.208686
cemA	0.0966354	0.154846	0	0.151829	0.19994	0.206806	0.154846	0.128331
clpP	0.0660998	0.405905	0	0.423321	0.120876	0.120876	0.406467	0.184932
infA	0	0.0489651	0	0	0	0	0.0489651	0.0817393
matK	0.598888	0.406434	0.811739	0.574793	0.454976	0.402915	0.406434	0.489821
ndhA	0.189518	0.121497	0.200862	0.197918	0.208491	0.166684	0.121497	0.22286
ndhB	0.127706	0.130364	0	0.165627	0.402068	0.268285	0.130364	0.159717
ndhC	0.144384	0.124422	0	0.0539987	0.390465	1.67451	0.124422	0.287152
ndhD	0.07813	0.0600733	0	0.0926964	0.110439	0.0736266	0.0600733	0.0641865
ndhE	0	0	0	0	0	0	0	0
ndhF	0.31892	0.33768	0.180287	0.33226	0.267173	0.270656	0.342477	0.421069
ndhG	0.205286	0.120729	0	0.261781	0.509272	0.481901	0.120729	0.236208
ndhH	0.0718338	0.0799306	0	0.0630313	0.0654127	0.0793311	0.0799306	0.0976946
ndhI	0.0429901	0.0399443	0	0.114136	0.158328	0.167003	0.0399443	0.0869871
ndhJ	0.052899	0.144183	0	0.124202	0.0990813	0.0990813	0.144183	0.0593236
ndhK	0	0.234859	0	0.0768109	0.151662	0.110144	0.234859	0.0819783
petA	0.183428	0.135443	0	0.153267	0.104262	0.120884	0.135443	0.145642
petB	0.0253789	0.0334403	0	0.0430455	0.227971	0.0142118	0.0334403	0.0428384
petD	0.050458	0.0391592	0	0	0	0	0.0391592	0
petG	0.116113	0.241715	0	0.241715	0	0	0.241715	0.241715
petL	0.32931	0	0	0.33403	0	0	0	0
petN	0	0	0	0	0	0	0	0
psaA	0.0486227	0.0178486	0	0.0346399	0.0421103	0.0421103	0.0175533	0.0221748
psaB	0.0316526	0.0229887	0	0.0272109	0.0180239	0.0160748	0.0229887	0.0209984
psaC	0.0766463	0.147601	0	0.128041	0.212598	0.212598	0.147601	0.175186
psaI	0.175133	0.222578	0	0.209884	0.250869	0.250869	0.222578	0.0975147
psaJ	0.666028	0	0	0	0	0	0	0.453198
psbA	0	0	0	0	0	0	0	0
psbB	0.0116174	0.0287928	0	0.0401673	0.0333904	0.0333669	0.0287928	0.029092
psbC	0	0	0	0.0351577	0	0	0	0
psbD	0.0283673	0.0227771	0	0.0247595	0.0272112	0.0272112	0.0227771	0.0163051
psbE	0	0	0	0	0	0	0	0
psbF	0	0	0	0	0	0	0	0
psbH	0.506465	0	0	0.446786	0	0	0	0.259762
psbI	0	0	0	0	0	0	0	0
psbJ	0.19477	0	0	0	0	0	0	0
psbK	0.0894468	0	0	0.0949952	0	0	0	0
psbL	0	0	0	0	0	0	0	0
psbM	0.410655	0	0	0.410655	0	0	0	0.410655
psbN	0	0	0	0	0	0	0	0
psbT	0	0.289985	0	0	0	0	0.289985	0
psbZ	0.139756	0.110371	0	0.19071	0.0533723	0.107162	0.110371	0.139756
rbcL	0.101786	0.0748973	0	0.028471	0.0407643	0.0205059	0.0619562	0.0183486
rpl14	0.113908	0.134687	0	0.0682869	0.131426	0.131426	0.134687	0.0935123
rpl16	0.0809181	0.131241	0	0.113725	0.107676	0.120483	0.131241	0.107077
rpl2	0.0646667	0	0	0	0	0	0	0.123362
rpl20	0.1775	0.174496	0	0.149948	0.144013	0.186971	0.174496	0.220289
rpl22	0.286339	0.242427	0	0.289011	0.262297	0.240771	0.242427	0.310564
rpl23	0	0	0	0	0	0	0	0
rpl32	0.164219	0.16674	0	0.16674	0.309646	0.333406	0.16674	0.139334
rpl33	0.135504	0.046255	0	0	0	0	0.046255	0.418962
rpl36	0	0	0	0	0	0	0	0
rpoA	0.18555	0.421462	0.407466	0.280584	0.265305	0.311731	0.421462	0.27328
rpoB	0.0426384	0.0937937	0.114136	0.0760278	0.0863762	0.114739	0.0937937	0.062382
rpoC1	0.0690831	0.0698607	0	0.0566119	0.0827365	0.0785284	0.0700697	0.0707558
rpoC2	0.29898	0.252691	0.502988	0.293133	0.249827	0.267731	0.252691	0.293815
rps11	0.0428154	0.0557336	0	0.0553216	0.173519	0.173519	0.0557336	0.0712213
rps12	0	0	0	0	1.54058	0	0	0
rps14	0.0336649	0.0344089	0	0.03338	0.241237	0.241237	0.0344089	0.0520029
rps15	0.0312309	0.142248	0	0.100669	0.122256	0.121541	0.142248	0.0329807
rps16	0.52848	0.723359	0	0.215368	0.72116	0.72116	0.393051	0.631297
rps18	0	0	0	0	0	0	0	0.103819
rps19	0.153439	0.111285	0	0.135299	0.0963004	0.0963004	0.111285	0.0811172
rps2	0	0.0371178	0	0.0223788	0	0	0.0374738	0
rps3	0.0992624	0.108351	0	0.0800776	0.273831	0.244584	0.108351	0.0901171
rps4	0.0812767	0.081186	0	0.06614	0	0	0.081186	0.0637257
rps7	1.27915	0.124891	0	0.123618	0.250062	0.250062	0.124891	0.250062
rps8	0.090366	0.0496692	0	0.0642079	0.158484	0.158484	0.0496692	0.0496692
ycf1	0.431734	0.506104	0.474478	0.490728	0.681899	0.584112	0.508958	0.520455
ycf2	0.638091	0.55716	0.193614	0.793946	0.499699	0.449785	0.55716	0.596815
ycf3	0	0	0	0	0	0	0	0
ycf4	0.205603	0.167736	0	0.184519	0.177839	0.188197	0.167736	0.214198
average value	0.145465	0.121793	0.0403966	0.12587	0.154456	0.145413	0.117556	0.133846	0.1231
